# Supplementary material for: Adaptation of pain scales for parent observation: are pain scales and symptoms useful in detecting pain of young children with the suspicion of acute otitis media?
Source: BMC Pediatr. 2018 Dec 20;18:392. doi: 10.1186/s12887-018-1361-y (PMC6302518; doi:10.1186/s12887-018-1361-y)
Supplement: Supplementary file 1 — Data set. (XLSX 46 kb) [file 12887_2018_1361_MOESM1_ESM.xlsx]

## Sheet: Dataset
AOM1_RTI0	Patient_ID	Duration_of_parental_suspicion_of_AOM_hours	Use_of_analgesics_0no_1yes	Pain_via_interview_0NoneOrMild_1ModerateOrSevere	Pain_with_FPSr_0NoneOrMild_1ModerateOrSevere	Pain_with_FLACC_0NoneOrMild_1ModerateOrSevere	FPSr_scores	FLACC_scores	Fever_1yes_0no	Ear_pain_reported_by_child_1yes_0no	Ear_rubbing_1yes_0no	Irritability_1yes_0no	Excessive_crying_1yes_0no	Restless_sleep_1yes_0no	Decreased_activity_1yes_0no	Poor_appetite_1yes_0no	Rhinitis_1yes_0no	Nasal_congestion_1yes_0no	Cough_1yes_0no	Hoarse_voice_1yes_0no	Conjunctivitis_1yes_0no	Mucus_vomiting_1yes_0no	Vomiting_1yes_0no	Diarrhea_1yes_0no
0	10	5	0	1	1	1	4	6	0	1	1	1	1	1	0	0	1	1	1	0	0	0	0	0
0	11	17	0	1	1	1	6	9	0	0	1	1	1	1	0	1	1	1	1	0	0	1	0	0
0	12	20	1	0	0	1	2	5	1	0	0	1	1	0	1	0	1	0	0	0	0	0	0	0
0	13	48	0	0	1	0	4	3	0	0	1	1	1	1	1	1	1	0	1	0	0	0	0	0
0	14	96	0	0	1	1	6	4	1	0	1	1	0	0	0	0	1	0	1	0	0	1	0	0
0	15	6	1	1	1	1	4	5	0	0	1	1	1	1	0	0	1	1	1	0	0	0	0	0
0	16	36	0	1	1	1	6	4	1	0	1	1	1	1	1	1	1	1	1	1	0	0	0	1
0	17	17	1	1	1	1	8	8	0	0	1	1	1	1	0	0	1	1	1	0	0	0	0	0
0	18	36	1	1	1	1	8	9	1	0	0	1	1	1	0	1	1	1	1	1	0	0	0	0
0	19	13	1	1	1	1	8	5	1	0	1	1	1	1	0	1	1	0	1	0	0	0	0	1
0	20	34	1	0	1	0	4	3	0	0	1	1	1	1	0	0	1	0	1	0	0	0	0	0
0	21	36	0	1	1	1	6	6	1	0	0	1	1	1	0	1	1	1	1	0	0	0	0	0
0	22	48	0	0	0	0	0	2	1	0	0	0	0	1	0	0	1	1	1	1	1	0	0	0
0	23	14	1	1	1	1	4	5	0	0	0	1	1	1	1	1	1	0	0	0	0	0	0	0
0	24	41	0	1	1	1	4	7	1	0	1	1	1	1	0	1	1	1	1	1	0	0	0	0
0	25	72	1	0	1	1	4	6	1	0	1	1	1	1	0	0	1	0	1	1	0	0	0	0
0	26	15.5	1	1	1	1	6	6	1	1	1	1	0	1	0	0	1	1	1	0	0	0	0	1
0	27	2	1	1	1	1	4	5	0	0	1	1	1	1	1	1	1	1	0	0	1	0	0	0
0	28	15	1	1	1	1	6	5	1	0	1	1	1	1	1	1	1	1	1	1	0	0	0	0
0	29	22	0	0	1	1	10	7	1	0	1	1	1	1	1	1	0	0	1	0	0	0	0	0
0	30	24	0	1	1	1	4	4	1	1	1	1	1	0	1	1	1	0	1	0	0	0	0	1
0	31	36	1	1	1	1	10	8	1	0	1	1	1	1	1	1	1	1	1	1	0	0	0	1
0	32	48	1	1	1	1	6	5	1	0	1	1	1	1	0	1	1	1	1	1	0	0	0	0
0	33	96	0	0	1	1	6	8	0	0	1	1	1	0	0	1	1	1	1	0	0	1	0	1
0	34	48	1	1	1	1	8	5	0	1	1	1	1	1	0	1	1	1	1	0	1	0	0	0
0	35	48	0	1	1	1	6	6	0	0	1	1	1	0	1	0	1	1	1	0	0	0	0	0
0	36	24	1	0	1	1	8	6	1	0	1	1	1	1	0	1	1	1	1	0	0	0	0	1
0	37	48	0	0	0	0	2	0	1	0	1	0	0	0	0	0	1	0	1	1	0	0	0	0
0	38	6	0	0	1	1	4	6	0	0	1	0	1	1	0	1	1	1	1	0	0	0	0	0
0	39	18	0	1	1	1	4	5	0	0	0	1	1	1	0	1	1	1	1	0	0	0	0	1
0	40	12	1	0	1	1	6	5	1	0	1	1	1	1	1	1	1	0	1	1	0	0	0	0
0	41	36	0	1	1	1	4	4	0	1	1	1	0	1	0	1	1	1	0	0	0	0	0	0
0	42	10	1	1	1	1	6	5	1	1	1	1	1	0	0	1	0	0	0	0	0	0	0	1
0	43	11	0	0	0	1	2	5	0	0	1	1	1	0	0	1	1	1	1	0	0	0	0	0
0	44	48	0	1	1	1	4	5	0	0	1	1	1	1	1	1	1	1	1	1	0	0	0	0
0	45	3	0	0	1	1	4	4	0	1	1	0	0	1	0	0	1	1	1	0	0	0	0	0
0	47	12	1	1	1	1	4	6	0	0	0	1	0	1	0	1	1	0	0	0	1	0	0	1
0	48	10.5	0	0	1	1	6	8	0	0	0	1	1	1	0	0	1	1	1	1	0	0	1	0
0	49	36	1	1	1	1	4	6	1	0	1	1	1	1	0	0	1	1	0	0	0	0	0	0
0	50	48	1	1	1	0	4	2	1	0	1	1	1	1	0	1	1	0	0	0	0	0	0	0
0	51	49	1	0	1	1	6	6	0	0	1	1	1	1	1	1	1	1	1	0	0	0	0	0
0	52	24	0	1	1	1	6	8	1	0	0	1	1	1	1	1	1	1	1	0	0	0	0	0
0	53	24	0	0	1	1	10	9	0	0	0	1	1	1	0	0	1	1	0	0	0	0	0	0
0	54	56	0	1	1	1	8	6	0	0	1	1	1	1	1	0	1	0	1	0	0	0	0	0
0	55	5.5	1	0	1	1	6	6	0	0	1	1	1	1	1	0	1	1	0	0	0	0	0	0
0	56	26	1	1	1	1	4	6	0	0	0	1	1	1	0	0	1	1	1	0	0	0	0	0
0	57	36	0	1	1	1	6	5	0	0	0	1	1	1	0	0	1	1	1	0	0	0	0	0
0	58	67	0	1	1	1	4	6	1	1	1	1	1	1	0	1	1	1	0	0	0	0	0	0
0	59	15.5	0	1	1	1	10	10	0	0	1	1	1	1	0	1	1	0	1	0	0	0	0	0
0	60	48	0	1	1	0	4	3	0	0	1	1	1	1	0	0	1	1	1	1	0	0	0	0
0	61	24	1	1	1	1	6	6	1	0	1	1	1	1	0	1	1	1	1	0	0	0	0	0
0	62	34	0	1	1	1	6	6	0	1	1	0	1	1	1	0	1	0	1	0	1	0	0	0
0	63	36	1	1	1	1	8	9	0	1	0	1	1	1	0	1	1	1	0	0	1	0	0	0
0	64	8	0	0	0	0	2	1	0	0	1	1	1	0	0	0	1	1	0	0	0	0	0	0
0	65	48	0	0	1	1	6	10	1	0	1	1	1	1	0	1	1	1	1	1	0	1	0	0
0	66	50.5	0	0	1	1	6	8	0	0	1	1	1	1	1	1	1	1	0	0	0	0	0	0
0	67	18	0	1	1	1	4	9	1	0	1	1	1	1	1	1	1	1	1	1	0	0	0	1
0	68	18	1	1	1	1	4	8	0	0	1	1	1	1	0	1	1	1	0	0	0	0	0	0
0	69	36	0	0	1	1	8	6	0	0	1	1	1	1	1	0	1	1	1	0	1	0	0	0
0	70	17	1	0	0	0	2	3	1	0	1	1	0	1	1	1	1	1	1	1	0	0	0	0
0	71	72	0	0	1	0	4	3	0	0	1	1	1	1	1	1	1	1	1	0	1	0	0	0
0	72	39	1	0	0	1	2	4	1	0	1	1	0	1	0	0	1	1	1	1	0	1	0	1
0	73	16.5	0	1	1	1	8	9	1	0	1	1	1	1	1	0	1	1	1	1	1	1	0	0
0	74	2.5	0	0	1	0	4	3	0	1	1	1	1	1	0	0	1	0	1	1	0	0	0	0
0	75	2.5	0	0	1	1	4	5	1	0	1	1	1	1	1	1	1	1	1	1	1	0	0	0
0	76	21	0	1	1	1	6	5	1	0	1	1	1	1	1	0	1	1	0	0	0	0	0	0
0	77	12	1	0	1	1	6	5	1	1	0	1	1	1	1	1	1	1	0	0	0	0	0	0
0	78	20	0	0	0	1	2	6	1	0	1	1	1	1	1	1	1	1	1	0	0	0	0	0
0	79	18	1	0	0	0	2	3	1	0	1	1	1	1	1	1	1	0	1	0	0	0	0	0
0	80	9	0	0	0	0	2	3	0	0	1	1	1	1	1	1	1	0	1	0	0	0	0	0
0	81	12	0	1	0	1	2	9	0	0	1	1	1	1	1	0	1	0	1	1	0	1	0	0
0	82	48	1	0	1	1	4	4	0	0	1	1	1	1	0	0	1	1	0	0	0	0	0	0
0	83	20	0	0	0	1	2	6	0	0	1	1	1	0	1	0	1	1	1	1	0	0	0	0
0	84	9	0	0	0	0	0	1	0	0	1	1	0	0	0	0	1	1	1	0	0	0	0	0
0	85	17	0	0	0	1	2	4	0	0	0	1	1	1	0	0	1	1	0	1	0	0	0	0
0	86	17	0	0	1	0	8	3	0	0	1	1	1	1	0	1	1	0	0	0	0	0	0	1
0	87	120	1	0	1	1	6	4	0	0	1	1	1	1	1	1	0	0	1	0	0	0	1	1
0	89	16	1	1	0	1	2	7	0	0	1	1	1	1	1	1	1	1	1	1	1	0	0	0
0	90	12	0	0	1	1	10	9	0	0	1	1	1	1	0	0	1	1	1	0	1	0	0	0
0	91	38	1	0	0	0	2	2	1	0	1	1	1	0	1	1	1	1	1	1	0	0	0	0
0	92	24	0	1	0	1	2	4	1	1	1	1	0	0	0	1	1	0	0	0	0	0	0	0
0	93	9	1	0	1	1	10	8	1	0	0	0	0	1	1	0	0	0	1	1	0	0	0	0
0	94	36	1	1	1	1	8	7	0	0	1	1	1	1	0	1	1	1	1	0	0	0	0	0
0	95	10	1	1	1	1	10	10	0	1	1	1	1	1	1	1	1	1	0	0	0	0	0	0
0	96	22.5	0	0	0	1	2	5	0	0	0	1	1	1	0	0	1	1	1	0	1	0	0	0
0	97	48	1	1	1	1	6	5	0	0	1	1	1	1	1	1	1	1	1	1	0	1	0	0
0	99	12	1	1	1	1	4	7	1	0	1	1	1	1	0	0	1	0	1	1	0	0	0	0
0	100	72	0	1	1	1	4	4	0	1	1	1	0	1	0	1	1	0	1	0	0	0	0	0
0	101	12	0	0	0	1	2	4	0	1	1	1	1	1	0	0	1	1	1	0	0	0	0	1
0	103	72	1	1	1	1	8	7	0	0	0	1	1	1	0	1	1	1	1	1	0	1	0	0
0	104	24	0	0	0	0	0	0	0	0	0	1	1	0	0	1	1	0	1	0	0	0	0	0
0	106	2.5	1	0	1	1	8	8	1	0	1	0	0	0	0	1	0	1	1	0	1	0	0	0
0	107	19	1	1	1	1	8	8	0	0	1	1	1	1	0	1	1	1	1	0	0	0	0	0
0	108	109.5	1	1	1	1	4	6	1	0	0	1	1	1	1	1	1	1	1	0	0	0	0	0
0	109	72	0	1	1	1	6	8	0	0	1	1	1	1	1	1	1	1	1	0	0	0	0	0
0	110	13	1	1	1	1	6	8	0	1	0	1	1	1	1	0	1	1	1	0	0	0	0	0
0	111	18	0	1	1	1	8	10	0	0	0	1	1	1	1	0	1	1	1	0	0	1	0	0
0	112	154	0	0	1	1	10	10	1	0	1	0	1	0	1	0	1	1	1	0	1	0	0	0
0	114	48	0	0	0	1	2	5	0	0	1	0	0	1	0	1	1	1	1	0	0	0	0	0
0	115	49.5	0	1	1	1	10	10	0	0	1	1	1	1	0	0	1	0	1	0	0	0	0	0
0	116	144	0	0	1	1	4	5	0	0	1	1	1	1	0	1	1	0	1	0	0	0	0	0
0	117	44	1	1	1	1	6	7	0	0	1	1	1	1	1	1	1	1	0	0	0	1	1	0
0	118	8	0	1	1	1	4	6	0	1	1	1	1	1	0	1	1	1	1	1	0	0	0	0
0	119	36	0	1	1	1	6	5	0	0	0	1	1	1	1	1	1	1	1	1	0	0	0	0
0	120	10	1	1	1	1	6	5	0	0	1	1	1	1	0	1	1	1	1	0	0	0	0	0
0	122	8	0	1	1	1	4	6	0	0	0	1	1	1	1	1	1	1	1	1	0	0	0	1
0	123	68.5	0	0	1	1	4	5	0	0	1	1	1	0	1	1	1	1	1	1	1	0	1	0
0	124	36	1	1	1	1	6	7	1	0	1	1	1	1	1	1	1	1	1	1	0	0	0	0
0	125	36	0	0	0	1	0	4	0	0	0	1	1	1	1	0	1	1	1	0	0	0	0	0
0	126	48	0	0	0	1	2	4	0	1	1	0	0	1	0	0	1	0	1	0	1	0	0	0
0	127	12	1	1	1	1	6	8	1	0	1	1	1	1	0	1	1	1	0	1	0	0	0	0
0	128	72	0	1	1	1	6	5	1	0	1	1	1	1	0	0	1	0	0	0	0	0	0	0
0	129	48	0	1	1	1	6	5	0	0	1	1	1	1	0	0	1	0	1	0	0	0	0	0
0	130	10	1	1	1	1	6	4	1	0	1	1	1	1	1	1	1	1	1	0	0	0	0	1
0	131	60	1	1	1	1	6	8	0	0	1	1	1	1	1	1	1	1	0	1	0	0	0	0
0	132	13	1	0	1	0	8	3	0	0	1	0	1	1	0	1	1	0	1	0	0	0	0	0
0	134	19	1	0	1	1	6	5	1	0	1	1	1	1	1	1	1	1	1	1	0	0	0	0
0	135	48	0	1	1	1	6	7	0	0	0	1	1	1	1	1	1	0	0	0	0	0	0	0
0	136	120	1	0	1	1	4	5	1	0	1	1	1	1	0	1	1	1	1	1	1	0	0	0
0	137	24	1	1	1	1	10	8	0	0	1	1	1	1	1	1	1	1	0	0	1	1	0	1
0	138	60	0	0	1	1	6	4	1	0	1	1	1	1	0	0	1	1	1	1	0	0	0	0
0	139	18	0	1	1	1	4	5	1	0	1	1	1	1	0	1	1	0	0	0	0	0	0	0
0	140	22	0	1	0	1	2	5	0	0	1	1	1	1	1	0	1	1	0	0	0	0	0	0
0	141	11	0	0	1	0	4	3	0	0	1	1	0	0	0	0	1	0	1	0	0	0	0	0
0	142	25	1	0	1	1	4	5	0	0	1	1	1	1	0	0	1	1	0	0	0	0	0	0
0	143	48	1	1	1	1	6	5	1	0	1	1	1	1	0	1	1	1	0	0	0	0	0	0
0	145	96	0	0	1	1	4	4	0	0	1	1	0	1	0	1	1	1	1	0	0	0	0	0
0	147	48	0	0	0	1	2	4	0	0	1	1	1	1	0	0	1	1	1	1	0	0	0	0
0	148	18	1	0	1	1	4	5	1	0	1	1	1	1	0	1	1	1	1	0	0	0	0	0
0	149	17.5	0	0	1	1	6	8	0	0	0	1	1	1	1	0	1	1	1	1	0	1	0	0
0	150	47	0	0	1	0	6	3	0	0	0	1	1	0	1	0	1	0	0	0	0	0	0	0
0	151	26	1	1	1	1	8	8	1	0	1	1	1	1	1	1	1	1	1	1	0	1	0	0
0	152	36	1	1	1	1	8	8	1	0	0	1	1	1	1	1	1	0	0	0	0	1	0	0
0	153	24	0	0	1	1	4	5	1	1	0	0	1	1	1	1	1	1	1	1	0	0	0	0
0	154	48	0	1	1	1	6	6	0	1	1	1	0	1	1	0	1	0	1	1	0	0	0	0
0	156	24	1	1	1	0	4	3	1	0	1	1	0	1	0	1	1	1	1	0	0	0	0	0
0	157	19	0	0	1	1	4	5	1	0	1	0	1	1	1	0	1	1	1	0	0	1	0	0
0	158	48	1	0	1	1	6	4	1	0	1	1	1	1	1	1	1	1	1	0	1	0	0	0
0	159	22	1	1	1	1	6	6	1	0	1	1	1	1	1	0	1	1	1	0	0	0	0	0
0	160	24	0	0	0	0	2	3	0	0	1	1	1	1	1	1	1	1	1	0	0	0	0	0
0	161	8	1	0	1	1	4	4	1	0	1	1	1	0	1	1	0	0	0	0	0	1	0	0
0	162	16.5	0	1	1	1	6	6	1	0	1	1	1	1	1	1	1	0	1	1	1	0	0	0
0	163	48	1	1	1	1	8	7	0	0	1	1	1	1	0	1	1	1	1	0	0	0	0	0
0	164	16	0	0	1	1	4	6	0	0	0	1	1	1	1	1	1	1	1	1	0	0	0	0
0	165	5	1	0	0	0	0	3	1	0	0	1	1	0	0	0	1	1	0	0	0	0	0	0
0	166	11	1	1	1	1	8	7	0	0	1	1	1	1	1	1	1	1	1	1	0	0	0	0
0	167	3	1	1	1	1	8	7	1	0	1	1	1	1	1	1	1	1	0	1	0	0	0	0
0	168	72	0	0	0	1	2	5	0	0	1	1	1	1	0	1	1	1	1	1	1	0	0	0
0	169	144	0	1	1	1	4	9	0	1	1	1	1	0	0	1	1	1	1	1	0	0	0	0
0	170	13	1	1	1	1	6	9	0	0	1	1	1	1	1	1	1	1	1	0	0	0	0	0
0	171	21	1	0	1	1	6	8	1	0	0	1	1	1	0	0	1	1	0	0	0	0	0	1
0	172	72	0	1	1	1	6	7	0	0	1	1	1	1	0	1	1	1	1	1	1	0	0	0
0	173	8	0	1	1	1	10	6	0	0	1	1	1	0	1	1	1	1	1	1	0	0	0	0
0	174	36	1	1	1	1	4	6	0	0	1	1	1	1	1	1	1	1	1	0	0	0	0	0
0	175	12	0	1	1	1	4	5	0	1	1	1	1	1	1	1	1	1	1	1	1	0	0	0
0	176	24	1	1	1	1	4	5	0	0	1	1	0	0	1	1	1	1	0	0	0	0	0	0
0	177	72	0	0	0	1	2	5	0	0	1	1	1	1	0	0	1	0	1	1	0	0	0	0
0	178	20	0	0	1	1	4	5	0	0	1	1	1	1	0	0	1	0	0	0	0	0	0	0
0	179	40	1	1	1	1	4	5	0	0	0	1	1	0	0	1	1	1	1	1	0	0	0	0
0	180	72	1	1	1	1	10	6	0	1	1	1	1	1	0	1	1	1	1	1	0	0	0	0
0	181	16	0	0	1	1	4	6	0	0	1	1	1	1	0	1	1	1	1	1	0	0	0	0
0	182	24	1	0	0	1	2	5	0	0	0	1	1	0	1	0	0	0	1	1	0	0	0	0
0	183	28	0	1	1	1	6	7	0	1	1	1	1	1	1	1	1	1	1	0	0	0	0	0
0	184	48	1	0	1	1	6	7	1	0	0	1	1	1	1	1	1	1	0	1	0	0	0	1
0	185	59	1	1	1	1	4	5	1	0	1	1	1	1	0	1	0	0	1	0	0	0	0	0
0	186	36	1	1	1	1	6	8	1	0	0	1	1	1	1	1	1	1	1	0	0	0	0	0
0	187	48	0	1	1	1	4	5	0	0	1	1	1	1	0	1	1	1	1	0	0	0	0	0
0	188	24	0	0	1	1	6	8	0	0	1	1	1	1	0	1	1	1	0	0	0	0	0	0
0	189	48	0	0	1	1	6	6	0	0	1	1	1	1	1	1	1	1	1	0	0	0	0	0
0	190	12	1	0	1	1	4	4	0	0	1	1	1	1	0	0	1	1	1	0	0	0	0	0
0	191	24	0	0	1	1	6	6	1	0	1	1	1	1	0	1	1	1	1	1	0	0	0	0
0	192	48	1	1	1	1	6	6	0	0	1	1	1	1	1	1	1	0	0	0	0	0	0	0
0	193	20	0	1	1	1	6	6	0	0	1	1	1	1	0	0	1	0	1	0	0	0	0	0
0	194	24	1	1	1	1	10	8	0	0	1	1	1	1	0	1	1	1	0	0	1	0	0	0
0	195	48	0	1	1	1	6	6	1	0	0	1	1	1	0	0	1	1	1	0	0	0	0	0
0	196	17	1	0	1	1	10	10	0	0	1	1	1	1	1	1	1	1	1	1	0	0	0	0
0	197	43	1	1	1	1	6	5	0	0	1	1	0	1	0	0	1	1	1	0	0	0	0	0
0	198	22	0	1	1	1	4	7	0	0	1	1	1	1	1	1	0	0	1	1	0	0	0	0
0	199	4.5	0	0	1	1	6	5	0	0	0	1	1	0	0	1	1	1	1	0	0	0	0	0
0	200	48	0	1	1	1	6	6	0	0	1	1	1	0	1	1	1	1	1	1	0	1	0	0
0	201	38	1	1	1	1	4	6	0	1	0	1	1	0	0	1	1	1	1	1	0	0	0	0
0	202	10	1	1	1	1	8	6	0	1	1	1	1	0	0	0	1	0	0	1	0	0	0	0
0	204	18	0	1	1	1	4	7	0	0	0	1	1	1	0	0	1	1	1	0	0	0	0	0
0	205	28	1	1	1	1	10	9	1	0	0	1	1	1	1	1	1	0	1	0	0	0	0	1
0	206	27	0	0	1	1	4	8	0	0	1	1	1	1	0	1	1	1	0	0	0	0	0	0
0	207	48	0	0	0	1	2	5	0	0	1	1	1	1	0	0	1	1	1	1	1	0	0	0
0	208	9	0	0	1	1	4	5	0	0	1	1	1	1	1	0	1	1	1	0	0	0	0	0
0	209	2.5	1	1	1	1	8	8	1	0	1	1	1	1	1	1	1	1	1	0	0	0	0	0
0	210	27	1	1	1	1	8	8	0	0	1	1	1	1	1	1	1	1	1	0	1	0	0	0
0	211	48	1	0	0	0	2	3	0	0	1	1	0	1	0	1	1	1	1	0	0	0	0	0
0	212	18	1	1	1	1	10	10	1	0	1	1	1	1	1	1	1	1	1	1	0	1	1	0
0	213	18	1	1	1	1	6	9	0	0	1	1	1	0	0	1	1	1	0	1	1	0	0	0
0	214	72	0	1	1	1	8	5	0	0	1	1	1	1	0	0	1	1	1	1	0	0	0	0
0	215	66.5	1	1	1	1	8	7	0	0	0	1	1	1	0	1	1	1	1	0	1	1	0	0
0	217	10.5	0	1	1	1	4	7	1	0	1	1	1	1	0	1	1	1	1	1	0	0	0	0
0	218	25	1	1	1	1	6	7	1	0	1	1	1	1	1	1	1	1	1	1	0	0	0	0
0	219	20	1	1	1	1	8	7	0	0	1	1	1	1	1	1	1	1	1	0	0	0	0	0
0	220	6	1	0	0	0	2	3	0	0	1	1	1	0	1	0	1	1	1	0	0	0	0	0
0	221	18.5	0	1	1	1	4	4	0	0	1	1	1	1	1	1	1	1	0	0	0	0	0	0
0	222	21	1	1	1	1	6	5	1	0	1	1	1	1	1	0	1	1	1	0	0	0	0	0
0	223	17	1	1	1	1	10	10	0	0	1	1	1	1	1	1	1	1	0	0	0	0	0	0
0	224	72	1	1	1	1	10	10	0	0	1	1	1	1	0	1	1	0	1	0	0	1	0	0
0	225	17	0	0	1	1	4	5	0	1	0	1	1	1	0	0	1	1	1	1	0	0	0	0
0	226	54	1	0	1	1	4	8	0	0	1	1	1	1	1	1	1	1	1	0	0	0	0	0
0	227	37.5	0	0	1	1	4	5	0	0	1	1	1	1	0	1	1	1	0	0	0	0	0	0
0	228	3	1	1	1	1	10	8	0	0	1	0	1	1	0	0	1	1	1	0	0	0	0	0
0	229	7.5	1	0	1	1	6	5	0	1	0	1	1	1	0	1	1	1	1	1	0	0	0	0
0	230	40.5	0	1	1	1	6	6	0	0	1	1	1	1	0	1	1	1	1	0	0	0	0	0
0	231	24	0	1	0	0	2	2	0	0	1	1	0	0	0	0	1	1	1	1	0	0	0	0
0	232	72	0	0	1	1	4	5	0	0	1	1	1	1	0	0	1	0	0	1	1	0	0	0
0	233	48	1	1	1	1	6	5	1	0	1	1	1	1	1	1	1	1	1	0	0	1	0	0
0	234	52	1	0	0	1	2	5	0	0	1	1	1	1	1	0	0	0	1	0	1	0	0	1
0	235	17	0	0	1	1	4	5	1	0	0	0	0	1	1	1	0	0	0	1	0	0	0	0
0	236	20	0	1	1	1	6	7	0	0	0	1	1	1	1	1	1	1	0	0	0	0	0	0
0	237	14.5	1	1	1	1	8	8	0	0	1	1	1	1	0	1	1	1	1	1	0	0	0	0
0	238	3	1	1	1	1	8	5	1	0	1	1	1	1	1	1	1	1	1	1	0	0	0	0
0	239	84	0	0	1	1	6	6	1	0	1	1	0	1	0	1	1	0	1	0	0	1	0	0
0	240	24	0	0	0	0	2	1	0	0	1	1	1	1	0	0	1	0	0	0	0	0	0	0
0	241	75	0	0	1	1	6	6	0	0	1	1	1	1	0	1	1	1	0	0	0	0	0	0
0	242	76.5	0	0	0	0	2	3	0	0	0	1	1	1	0	1	1	1	1	1	0	0	0	0
0	243	18.5	1	1	1	1	8	8	0	0	1	1	1	1	0	0	1	1	0	0	0	1	0	0
0	244	20	1	0	0	0	2	3	1	1	1	1	1	1	1	1	1	0	1	1	0	0	0	0
0	245	24	1	0	1	1	6	5	0	0	1	1	1	1	0	1	1	0	1	0	1	0	0	0
0	246	13	1	1	1	1	6	8	0	1	1	1	1	1	1	1	1	1	1	1	0	0	0	0
0	247	20.5	1	1	1	1	4	5	0	0	0	0	0	1	0	0	0	0	1	0	0	0	0	0
1	608	18	1	1	1	1	4	6	1	0	1	1	1	1	1	1	1	1	1	0	1	0	0	0
1	706	96	0	0	1	1	6	5	0	0	1	0	1	1	0	1	1	1	1	1	0	0	0	0
1	709	3	0	1	1	1	6	5	1	1	0	0	0	1	0	0	0	0	1	0	0	0	0	0
1	710	14	1	1	1	1	6	7	1	0	0	1	1	1	0	0	1	1	1	0	0	0	0	0
1	1018	36	0	0	1	1	6	5	1	0	1	1	1	1	1	1	1	1	1	0	0	1	0	1
1	1045	45.5	1	0	1	1	4	4	1	0	1	1	1	1	1	1	1	1	1	1	0	0	0	1
1	1047	10	1	1	1	1	8	6	1	0	1	1	1	1	0	1	1	0	1	0	0	0	0	0
1	1049	48	0	0	1	1	8	7	0	0	0	1	1	1	0	0	1	1	1	1	0	0	0	0
1	1092	6	1	1	1	1	10	8	0	0	1	1	1	0	0	0	1	0	1	0	0	0	0	0
1	1098	64	0	0	1	1	4	6	0	0	1	1	1	1	0	1	1	0	0	1	0	0	0	0
1	1144	25	0	0	1	1	6	8	0	0	1	1	1	0	1	1	1	1	1	1	0	0	0	0
1	1147	48	1	0	1	1	6	8	1	0	0	1	1	1	1	1	1	1	0	0	0	0	0	0
1	1151	36	0	1	1	1	6	7	0	0	1	0	0	1	0	1	1	1	1	0	0	0	0	0
1	1229	26	1	1	1	1	4	7	1	0	0	1	1	1	1	1	1	1	1	1	1	0	0	1
1	1296	22	1	0	1	1	6	4	1	0	1	1	1	1	0	1	1	1	1	1	0	0	0	1
1	1332	24	1	0	0	1	2	5	1	0	1	1	1	1	0	1	1	1	1	0	0	0	0	0
1	1339	20	0	0	0	1	2	6	1	0	1	1	1	1	0	1	1	0	1	0	0	0	0	0
1	1355	16	1	1	1	1	10	9	1	0	0	1	1	1	0	1	1	1	0	0	0	1	0	1
1	1465	24	1	1	1	1	10	6	1	0	1	1	1	1	1	1	1	0	1	1	0	0	0	0
1	1549	17	1	0	1	0	4	3	1	0	0	1	1	1	1	1	1	1	1	0	0	1	0	0
1	1570	19	1	1	1	1	6	4	1	0	1	1	1	1	1	1	0	0	1	0	0	0	0	1
1	1587	145.5	0	0	1	1	4	5	0	0	1	0	0	1	1	1	1	1	1	1	0	1	0	0
1	1589	16.5	0	1	1	1	6	8	0	0	1	1	1	1	1	0	1	1	1	1	0	0	0	0
1	1598	28.5	1	1	1	1	6	6	0	0	1	1	1	1	1	1	1	1	1	0	0	0	0	0
1	1599	96	0	1	1	1	10	9	0	0	0	1	1	1	1	0	1	1	0	0	0	0	0	0
1	1659	16.5	0	1	1	1	8	8	0	0	0	1	1	1	0	0	1	1	0	0	0	0	0	0
1	1663	48	1	1	1	1	4	5	0	0	1	1	1	1	0	1	1	1	1	0	1	0	0	0
1	1676	48	0	0	1	1	6	8	0	0	0	1	1	1	0	0	0	0	1	0	0	0	0	0
1	1686	3.5	0	1	1	1	6	5	0	1	1	1	1	0	0	1	1	1	1	1	0	0	0	0
1	1702	20	1	1	1	1	8	4	1	1	0	1	1	1	1	0	1	0	1	0	0	0	0	0
1	1743	26	0	1	1	1	6	6	0	0	1	1	1	1	1	1	1	1	0	1	0	1	0	1
1	1757	37	1	1	1	1	8	9	1	0	1	1	1	1	1	1	1	1	1	1	1	0	0	0
1	1783	36	1	1	1	1	8	4	1	1	0	0	1	1	0	0	1	0	0	0	0	0	0	0
1	1817	72	0	0	1	1	6	6	1	0	0	1	1	1	0	1	1	1	1	0	0	1	0	1
1	1879	6	1	0	1	1	4	6	0	0	1	1	1	0	0	1	1	1	1	1	0	0	0	0
1	1895	72	1	1	1	1	6	5	1	0	1	1	1	1	1	1	1	1	1	1	0	0	0	0
1	1905	48	1	1	1	1	6	5	0	0	0	1	1	1	1	0	1	0	1	0	0	0	0	0
1	1926	8	1	1	1	1	8	7	1	0	1	1	1	1	1	1	1	1	1	0	0	0	0	0
1	1932	13	1	1	0	1	2	5	1	1	1	1	1	1	1	1	1	1	1	1	0	1	0	0
1	1942	11	1	1	1	1	4	7	0	0	1	1	1	1	0	1	1	0	1	0	0	1	0	0
1	1971	12	1	0	1	1	4	5	1	0	1	1	0	1	1	1	1	1	1	1	0	0	0	0
1	2083	60	1	1	1	0	6	0	1	0	1	0	0	0	0	0	1	0	1	1	0	1	0	1
1	2145	5	1	1	1	1	10	9	0	0	1	1	1	0	0	0	1	0	0	0	0	0	0	0
1	2180	8	1	1	1	1	8	6	0	1	1	0	1	1	0	1	1	1	1	1	1	1	0	0
1	2190	15	1	1	1	1	8	7	1	0	0	1	1	1	1	1	1	0	0	0	0	0	0	0
1	2208	14	1	1	1	1	10	8	0	1	1	1	1	1	1	1	1	0	1	0	0	0	0	0
1	2353	56	1	0	0	0	0	0	1	0	1	0	0	0	0	1	1	1	1	0	0	0	0	1
1	2394	96	1	1	1	1	4	6	0	0	0	1	1	1	0	0	1	1	1	1	1	0	0	0
1	2452	72	1	1	1	1	6	6	1	0	1	1	1	1	0	0	1	1	1	1	0	0	0	0
1	2517	27	0	0	1	1	8	5	0	0	1	1	1	1	0	0	1	1	1	0	0	0	0	0
1	2525	36	1	1	1	1	4	6	0	0	0	1	1	1	0	1	1	0	1	0	0	0	0	0
1	2638	5	1	1	1	0	8	3	0	1	1	0	1	1	0	0	1	1	1	0	0	0	0	0
1	2646	24	1	1	1	1	6	7	1	0	1	0	1	1	1	0	1	1	1	1	1	0	0	0
1	2679	16	0	1	1	1	8	7	1	0	0	1	1	1	1	1	1	1	1	0	1	0	0	0
1	2708	43	1	1	1	1	4	6	1	1	1	1	1	1	0	0	1	1	0	0	0	0	0	0
1	2739	8.5	1	1	1	1	6	4	1	0	1	1	1	1	1	0	1	0	0	0	0	0	0	0
1	2753	32	0	0	1	0	4	3	1	1	1	1	1	1	1	0	1	1	1	0	1	0	0	0
1	2770	6.5	1	1	1	1	4	5	1	1	1	1	1	1	0	1	1	1	1	0	0	0	0	0
1	2797	23.5	0	1	1	1	4	4	0	0	1	1	1	1	0	1	1	1	0	1	0	0	0	0
1	2822	21.5	1	1	1	1	6	6	0	1	0	1	1	1	1	1	1	1	0	0	0	0	0	0
1	2844	4	0	0	1	1	6	5	1	1	1	1	1	0	0	1	1	0	1	0	0	0	0	0
1	2848	48	1	1	1	1	8	5	1	0	1	1	1	1	1	1	1	0	1	1	0	0	0	0
1	2924	7	1	1	1	1	8	5	0	1	1	1	1	1	0	1	1	1	1	0	0	0	0	0
1	3064	12	0	0	0	1	0	4	0	0	1	0	0	1	0	0	1	1	1	0	0	0	0	0
1	3082	48	1	0	1	1	6	5	0	0	1	1	1	1	0	1	1	1	1	0	0	0	0	0
1	3118	48	1	1	1	1	8	8	1	0	1	1	1	1	1	1	1	1	1	0	0	0	0	0
1	3121	24	0	0	1	1	10	6	1	0	1	1	1	1	0	1	1	1	1	1	0	0	0	0
1	3216	19.5	0	1	1	1	6	7	0	0	1	1	1	1	0	1	1	0	1	0	0	1	0	1
1	3339	14	1	1	1	1	8	9	1	0	1	1	1	1	1	1	1	0	1	0	0	0	0	0
1	3370	11	0	1	1	1	8	8	1	0	0	0	0	1	0	0	1	1	1	0	0	0	0	0
1	3371	11	0	1	1	1	10	10	0	0	1	1	1	1	0	1	1	1	1	1	0	0	0	1
1	3406	48	0	1	1	1	4	6	0	1	1	1	1	1	1	0	1	1	1	1	0	0	0	1
1	3438	48	0	0	1	1	6	6	0	1	1	0	1	1	1	1	1	1	1	1	0	0	0	0
1	3490	44	0	1	0	1	2	4	0	0	0	1	0	1	0	1	1	1	1	0	0	0	0	0
1	3526	23	1	1	1	1	10	9	1	0	1	1	1	1	1	1	1	1	0	1	0	0	0	0
1	3530	13	1	1	1	1	8	5	0	0	0	1	1	1	0	0	1	1	1	1	1	0	0	0
1	3536	24	0	1	1	1	8	7	1	0	0	0	0	0	0	0	1	1	1	1	1	0	0	0
1	3622	18	1	1	1	1	6	6	0	0	1	1	1	1	1	0	1	1	1	0	0	0	0	0
1	3636	12	1	1	1	1	4	5	0	0	1	1	1	1	0	1	1	1	1	1	1	0	0	0
1	3833	18	1	1	1	1	8	9	0	0	1	1	1	1	0	1	1	1	0	0	0	0	0	1
1	3856	28	0	1	1	1	6	5	0	0	1	1	1	1	1	0	1	1	1	0	0	0	0	0
1	3967	10	0	1	1	1	6	5	1	0	1	1	1	0	0	1	1	0	1	1	1	0	0	0
1	4069	13.5	1	1	1	1	8	9	0	0	0	1	1	1	1	1	0	0	1	1	0	0	0	0
1	4107	36	1	1	1	1	6	7	1	0	0	1	1	1	0	0	1	0	1	0	0	0	0	0
1	4144	20	0	0	0	1	2	6	0	1	1	1	0	0	0	0	1	0	1	0	1	0	0	0
1	4160	4	1	1	1	1	6	7	1	0	1	0	1	1	1	0	1	1	1	0	1	0	0	0
1	4253	72	0	1	1	0	4	3	0	0	1	1	1	1	1	0	1	1	0	0	0	0	0	0
1	4256	11	1	1	1	1	6	8	0	0	1	0	0	1	0	1	1	1	1	0	0	0	0	0
1	4258	11	1	1	1	1	10	9	0	0	0	1	1	1	0	0	1	1	1	0	0	0	0	0
1	4274	10	1	1	1	1	10	8	0	1	1	1	1	1	0	1	1	0	1	0	1	0	0	0
1	4311	36	0	1	0	1	2	4	0	0	1	1	1	1	0	0	0	0	1	0	0	0	0	0
1	4316	42.5	1	0	0	0	2	3	0	1	1	1	1	1	1	1	1	1	1	0	0	0	0	0
1	4340	168	1	0	1	1	6	6	0	0	1	1	1	1	1	1	1	1	0	0	0	0	0	0
1	4354	12	1	1	1	1	6	7	0	0	1	1	1	1	1	1	1	1	0	0	0	0	0	0
1	4396	7	1	1	1	1	8	9	1	0	0	1	1	1	1	1	1	1	1	0	0	1	0	0
1	4443	10	0	0	1	1	6	6	1	1	0	1	1	1	1	1	1	1	1	1	0	0	0	0
1	4631	26.5	1	0	1	1	6	8	0	0	1	1	1	1	0	1	1	1	1	1	0	0	0	1
1	4639	168	0	1	1	1	8	9	0	0	1	1	1	1	0	1	1	1	1	0	0	0	0	0
1	4649	11	1	0	1	1	4	4	0	1	0	0	0	0	0	0	1	1	1	0	0	0	0	0
1	4705	10	1	1	1	1	10	6	0	0	1	1	1	1	0	0	1	1	1	0	0	0	0	0
1	4738	21	0	1	1	1	10	6	0	0	0	1	1	0	1	0	1	0	0	1	0	0	0	0
1	4739	18	1	0	1	0	6	3	1	0	1	1	1	1	1	1	1	1	1	1	0	0	0	0
1	4790	8	1	1	1	1	6	7	0	0	1	1	1	1	1	0	1	1	1	0	0	0	0	0
1	4804	36	0	1	1	1	6	5	0	0	0	1	1	1	1	0	1	1	1	1	0	0	0	0
1	4858	28	0	0	0	1	2	6	0	0	1	1	0	1	0	0	1	1	0	0	0	0	0	0
1	4859	24	0	1	1	0	4	3	1	1	1	0	0	1	1	1	0	0	0	0	0	0	0	0
1	4868	13	0	1	1	1	6	6	0	1	0	0	0	1	1	1	1	0	1	0	0	0	0	0
1	4898	15	1	1	1	1	4	6	1	0	1	1	1	1	1	0	1	1	1	1	1	0	0	0
1	4980	13	0	0	1	1	4	5	0	0	1	0	1	1	0	0	1	1	0	0	0	0	0	0
1	5053	24	1	0	0	1	2	5	1	0	1	1	1	1	0	1	1	1	1	0	1	0	0	0
1	5066	10	0	0	1	0	4	3	0	0	1	1	1	0	1	1	1	1	1	1	1	0	0	0
1	5083	2.5	1	1	1	1	6	6	1	0	1	1	1	1	1	1	1	1	1	1	0	1	0	0
1	5116	17	0	1	1	1	6	5	0	0	1	1	1	1	0	1	1	1	1	1	0	1	0	0
1	5163	15	0	0	1	1	4	7	0	0	1	1	1	1	1	1	1	1	1	0	0	0	0	0
1	5277	9	1	1	1	1	6	6	1	0	1	0	0	1	0	1	1	0	1	0	0	0	0	0
1	5289	69	0	0	0	0	0	0	0	0	1	1	1	0	1	0	1	1	1	0	1	0	0	0
1	5598	5	0	0	1	1	10	6	1	0	0	1	1	0	1	1	1	1	1	0	1	0	0	0
1	5612	14	1	1	1	1	8	8	1	0	0	1	1	1	1	1	1	1	0	0	0	0	0	0
1	5626	14	1	1	1	1	10	7	0	0	1	1	0	1	0	1	1	1	0	0	1	0	0	0
1	5699	3	1	1	1	1	4	5	1	0	1	1	1	0	1	0	1	1	1	0	0	0	0	0
1	5719	5	1	0	1	1	4	4	1	1	1	1	1	1	0	0	1	1	0	0	0	0	0	0
1	6041	60	0	0	0	0	0	0	0	0	1	0	0	1	0	0	1	1	1	0	0	0	0	0
1	6193	17	1	1	1	1	4	6	1	0	1	1	1	0	1	1	1	0	1	0	1	0	0	1
1	6251	21	1	1	1	1	6	6	0	1	1	1	0	1	0	1	0	0	0	0	0	0	0	0
1	6263	48	0	0	1	1	4	5	1	0	0	0	1	1	0	1	1	1	1	0	1	0	0	1
1	6319	18	1	0	1	1	4	7	1	0	1	1	1	1	0	1	1	1	1	0	0	0	0	0
1	6380	144	0	0	1	1	8	6	0	0	1	1	1	1	0	1	1	1	1	1	0	0	0	0
1	6385	16	1	1	1	1	8	8	1	0	1	1	1	1	0	0	1	1	1	0	0	0	0	0
1	6431	72	0	1	1	1	4	5	0	0	1	1	1	1	0	1	1	1	1	0	0	0	0	0
1	6451	48	0	0	1	1	6	7	0	0	1	1	1	1	1	1	1	1	1	0	0	0	0	0
1	6590	36	0	0	1	1	4	5	0	0	0	1	1	1	1	1	1	1	1	0	0	0	0	0
1	6592	30	0	1	1	1	4	6	0	0	1	1	1	1	1	1	1	1	1	0	0	0	0	0
1	6654	24	0	1	1	1	8	6	1	0	1	1	1	1	0	1	1	1	0	0	1	0	1	1
1	6689	36	1	1	1	1	8	9	0	0	0	1	1	1	0	0	1	1	1	0	0	0	0	0
1	6690	168	1	1	1	1	4	5	0	0	1	1	1	1	0	0	1	1	1	0	0	0	0	0
1	6699	11	0	1	1	1	10	7	1	0	1	1	1	1	1	1	1	1	1	1	0	0	0	0
1	6769	25	1	1	1	1	6	5	1	0	1	1	1	0	0	1	1	0	1	1	0	0	0	0
1	6835	96	1	1	1	1	6	5	1	1	1	1	0	1	1	1	1	1	1	1	0	0	0	0
1	6872	87	0	1	0	1	2	4	1	0	1	1	1	0	1	1	1	1	1	1	0	0	0	0
1	6979	11	1	0	1	1	6	6	0	0	0	1	1	1	1	1	1	1	1	0	1	0	0	0
1	6991	20	1	1	1	1	8	5	1	0	1	0	0	1	0	0	1	1	1	0	0	1	0	0
1	7007	20	0	1	1	1	8	9	0	1	1	1	1	1	0	0	1	1	1	0	0	0	0	0
1	7043	16	1	0	1	1	4	4	1	0	1	1	1	1	0	0	1	1	0	0	0	0	0	1
1	7088	17	0	1	1	0	4	3	0	0	1	1	1	1	1	1	1	1	1	1	0	0	0	0
1	7099	96	1	0	1	0	4	3	1	0	1	0	1	1	0	0	1	1	0	0	0	0	0	0
1	7109	5	1	1	1	1	6	4	1	0	0	1	1	0	1	1	1	1	0	0	0	0	0	0
1	7180	19	0	1	1	1	8	9	0	1	1	1	1	1	0	1	1	1	1	1	1	0	0	0
1	7208	84	1	1	1	1	4	6	0	1	0	1	1	1	0	0	1	0	0	0	0	0	0	0
1	7437	42	1	1	1	1	6	6	1	0	1	1	1	1	1	1	1	1	1	1	0	0	0	0
1	7507	7	0	1	1	1	4	7	1	0	1	1	1	1	1	1	1	1	1	0	0	0	0	0
1	7510	5	1	0	1	1	8	6	1	0	1	1	1	1	1	0	1	1	1	1	1	0	0	0
1	7530	24	0	1	1	1	6	5	0	0	1	1	1	1	1	1	1	1	1	0	0	0	0	0
1	7576	24	1	1	1	1	4	7	1	0	1	1	1	1	1	1	1	1	1	0	1	0	0	0
1	7664	22	1	1	1	1	6	4	1	1	1	1	1	1	0	1	0	1	1	0	0	0	0	0
1	7674	15	1	1	1	1	10	9	0	1	1	0	1	1	0	0	1	1	1	0	0	0	0	0
1	7748	36	0	0	1	1	4	5	0	0	0	0	0	1	0	0	1	0	1	1	1	1	0	1
1	7767	26	1	0	1	1	6	5	1	0	1	1	1	0	1	1	1	1	1	0	0	0	0	0
1	7805	72	0	1	1	1	6	6	0	0	1	1	1	1	1	0	1	1	1	0	0	1	0	0
1	7840	4	1	1	1	1	6	6	0	0	1	1	0	1	0	1	1	1	1	0	0	0	0	0
1	7853	12	1	0	1	1	4	5	1	0	0	1	1	1	0	0	1	1	1	0	0	0	0	0
1	7940	23	0	1	1	1	4	6	0	0	1	1	1	1	1	1	1	1	1	0	0	0	0	0
1	7976	36	1	0	0	0	2	3	0	0	1	1	1	1	0	1	1	0	1	0	0	0	0	0
1	8045	48	0	1	1	1	10	8	1	0	0	1	1	1	1	1	1	0	1	0	0	0	0	0
1	8068	11.5	1	1	1	1	6	8	0	0	1	1	1	1	1	0	1	1	1	1	0	0	0	0
1	8184	36	0	1	1	1	10	8	0	1	1	1	1	1	1	1	1	1	0	0	1	0	0	0
1	8224	29	1	1	1	1	6	4	0	1	0	1	1	1	0	1	0	0	0	0	0	0	0	0
1	8294	2	0	0	0	0	0	0	1	0	0	1	1	1	1	1	1	1	1	0	0	0	0	0
1	8400	48	0	1	1	1	8	9	0	0	0	1	0	1	0	0	1	0	1	0	0	0	0	0
1	8402	12	1	1	1	1	8	8	1	1	1	0	1	1	0	0	1	1	1	0	0	0	0	0
1	8455	25	0	1	1	1	8	8	0	0	1	1	1	1	1	1	1	1	1	1	0	0	0	0
1	8536	72	1	0	1	1	6	7	0	0	0	1	1	0	1	0	1	1	1	1	0	1	0	0
1	8563	48	0	1	1	1	8	6	1	0	1	1	1	1	1	1	1	1	1	0	0	0	0	0
1	8596	7	1	0	1	1	4	5	0	0	1	1	1	0	1	1	1	1	1	1	0	0	0	1
1	8599	10	1	0	1	0	4	3	1	1	0	1	1	1	1	0	1	0	0	0	0	0	0	0
1	8647	21	0	0	0	1	2	4	0	1	1	1	1	1	1	0	1	1	1	1	0	0	0	0
1	8785	24	1	1	1	1	4	7	0	0	0	1	1	1	0	0	1	0	1	0	0	0	0	0
1	8887	24	1	0	1	1	10	8	1	0	0	1	1	0	1	1	1	1	1	1	1	0	0	0
1	8896	36	1	1	1	1	10	9	1	0	1	1	1	1	1	1	1	1	0	0	1	0	0	1
1	8983	12	1	1	1	1	8	4	0	0	0	1	1	1	0	0	1	0	1	0	1	0	0	1
1	9022	15	1	0	1	1	6	7	1	1	1	1	1	0	0	0	0	0	0	0	0	0	0	0
1	9048	15	1	1	1	1	6	6	0	0	1	1	1	1	1	1	1	1	1	0	0	0	0	0
1	9061	59	1	0	1	1	4	5	1	0	1	1	1	1	1	1	1	0	1	0	0	0	0	0
1	9115	9	0	0	1	1	4	5	0	0	1	1	1	1	0	1	1	0	1	0	0	1	0	0
1	9118	14	0	0	1	1	8	7	0	0	1	1	1	1	0	0	1	1	1	0	0	0	0	0
1	9165	53	1	0	1	1	6	5	0	0	0	1	1	1	1	1	1	1	1	1	1	0	0	0
1	9183	38	1	0	0	0	2	3	0	1	1	1	1	1	1	1	1	1	1	0	1	0	0	0
1	9287	48	0	0	0	1	2	5	0	0	0	1	1	1	0	1	1	0	1	0	0	0	0	0
1	9356	19	1	1	1	1	4	6	0	0	0	1	1	0	0	1	1	0	1	1	0	0	0	0
1	9414	11	1	0	0	1	2	5	1	0	0	1	0	1	1	0	1	0	1	0	0	0	1	0
1	9422	6	0	0	1	1	4	4	1	0	0	1	1	0	0	1	1	0	0	1	0	0	0	1
1	9456	5	1	1	1	1	4	8	1	0	0	1	1	0	0	1	1	1	1	0	0	0	0	0
1	9469	36	1	1	1	1	4	4	1	0	0	1	1	1	1	1	1	1	1	1	0	1	0	0
1	9575	10.5	1	1	1	1	6	7	0	0	1	1	1	1	1	1	1	1	0	0	0	0	0	0
1	9644	45	1	0	1	1	8	5	0	0	1	1	1	1	1	1	1	1	0	1	0	0	0	0
1	9653	21	1	1	1	1	10	7	0	1	1	1	1	1	0	1	1	1	0	0	1	0	0	0
1	9670	18	1	1	1	1	10	8	0	0	1	1	1	1	0	0	1	1	1	1	0	0	1	0
1	9798	21	1	1	1	1	8	6	0	1	1	1	1	1	1	0	1	1	1	0	0	0	0	0
1	9808	19	0	0	1	1	10	9	0	0	0	1	0	1	0	0	1	1	1	1	0	0	0	0
1	9863	10	0	0	1	1	4	4	1	0	1	1	1	1	1	1	1	1	1	1	0	1	0	1
1	9882	48	0	1	1	1	4	5	0	0	0	1	1	0	0	0	1	1	1	1	0	0	0	0
1	9952	14	1	1	1	1	8	8	0	1	1	1	1	1	0	1	1	1	1	0	0	1	0	1
